# Supplementary material for: Mutation of the RDR1 gene caused genome-wide changes in gene expression, regional variation in small RNA clusters and localized alteration in DNA methylation in rice
Source: BMC Plant Biol. 2014 Jun 30;14:177. doi: 10.1186/1471-2229-14-177 (PMC4083042; doi:10.1186/1471-2229-14-177)
Supplement: Additional file 2: Table S1 — List of expression of known miRNAs between Osrdr1 and wide-type. [file 1471-2229-14-177-S2.xlsx]

## Sheet: Sheet1
known miRNAs	RpM on WT	RpM on OsRDR1	Folds
osa-MIR167j	12.9517	6.84148	-6.11026
osa-MIR395p	8.90301	3.28178	-5.62122
osa-MIR166g	10.9894	6.45171	-4.53772
osa-MIR812g	8.63594	4.42474	-4.2112
osa-MIR166m	9.19165	5.39726	-3.79439
osa-MIR444b	10.6438	7.02774	-3.61602
osa-MIR156b	9.10788	5.71919	-3.38869
osa-MIR156g	9.55691	6.29673	-3.26018
osa-MIR396e	8.70137	6.10621	-2.59516
osa-MIR395a	3.55842	1.01875	-2.53967
osa-MIR2123c	4.17509	1.69682	-2.47827
osa-MIR164e	6.41308	4.12309	-2.28999
osa-MIR819f	3.60572	1.50418	-2.10155
osa-MIR5149	3.45888	1.50418	-1.9547
osa-MIR395d	4.14338	2.28178	-1.86159
osa-MIR395f	4.40641	2.60371	-1.8027
osa-MIR397b	7.86098	6.24372	-1.61726
osa-MIR166k	8.09654	6.54857	-1.54797
osa-MIR395b	4.50951	3.01875	-1.49076
osa-MIR395j	5.64021	4.15625	-1.48396
osa-MIR395i	5.61731	4.15625	-1.46106
osa-MIR5538	2.45888	1.01875	-1.44013
osa-MIR812o	2.45888	1.01875	-1.44013
osa-MIR167i	8.35543	6.93044	-1.42499
osa-MIR820b	7.59989	6.22038	-1.37951
osa-MIR1423b	8.92649	7.57334	-1.35315
osa-MIR1861j	5.37945	4.05437	-1.32507
osa-MIR812l	2.82145	1.50418	-1.31727
osa-MIR1428e	5.30974	4.08914	-1.2206
osa-MIR5153	3.97345	2.78428	-1.18917
osa-MIR5158	4.04384	2.86675	-1.1771
osa-MIR319a	9.05347	7.90139	-1.15208
osa-MIR815a	3.40641	2.28178	-1.12463
osa-MIR5155	2.11096	1.01875	-1.09221
osa-MIR395k	4.93693	3.86675	-1.07018
osa-MIR395q	6.92299	5.85669	-1.0663
osa-MIR444a	7.16328	6.16443	-0.998851
osa-MIR169i	2.82145	1.86675	-0.954704
osa-MIR5337	5.70681	4.80535	-0.901462
osa-MIR814b	2.73899	1.86675	-0.872242
osa-MIR806d	5.23649	4.36925	-0.867242
osa-MIR1859	8.20803	7.3586	-0.849432
osa-MIR395l	4.11096	3.28178	-0.829173
osa-MIR1883a	7.44594	6.64519	-0.800753
osa-MIR1847	2.89945	2.15625	-0.7432
osa-MIR2118m	5.20611	4.50418	-0.701938
osa-MIR395n	4.35196	3.65102	-0.700948
osa-MIR2055	4.67389	3.98222	-0.69167
osa-MIR811c	6.21377	5.52971	-0.684057
osa-MIR398b	4.53417	3.86675	-0.667422
osa-MIR159f	4.26623	3.60371	-0.662524
osa-MIR2124g	1.65153	1.01875	-0.632776
osa-MIR2118e	3.65153	3.01875	-0.632776
osa-MIR2118f	2.89945	2.28178	-0.617669
osa-MIR1884a	5.83143	5.22038	-0.611052
osa-MIR160d	3.29538	2.69682	-0.598561
osa-MIR156i	6.19842	5.60371	-0.594708
osa-MIR2874	4.04384	3.45171	-0.592134
osa-MIR167a	2.73899	2.15625	-0.582736
osa-MIR2121a	3.86098	3.28178	-0.579195
osa-MIR812c	2.97345	2.39726	-0.576193
osa-MIR809g	4.55842	3.98222	-0.576193
osa-MIR156h	5.07779	4.50418	-0.573614
osa-MIR319b	5.96441	5.39726	-0.567148
osa-MIR166c	8.31686	7.77096	-0.545899
osa-MIR811b	3.40641	2.86675	-0.539667
osa-MIR1429	5.45888	4.98222	-0.476657
osa-MIR2862	6.43943	5.98222	-0.457205
osa-MIR1318	8.64446	8.19068	-0.453787
osa-MIR171e	5.53417	5.08914	-0.44503
osa-MIR1428a	1.45888	1.01875	-0.440131
osa-MIR1871	4.37945	3.94475	-0.434697
osa-MIR162a	6.41971	5.99144	-0.428268
osa-MIR445a	5.30974	4.88665	-0.423091
osa-MIR444f	2.11096	1.69682	-0.414136
osa-MIR169a	8.16525	7.7521	-0.41315
osa-MIR820c	6.95986	6.5548	-0.405062
osa-MIR1436	4.32395	3.94475	-0.379202
osa-MIR5150	8.67251	8.29487	-0.377632
osa-MIR1863c	4.00908	3.65102	-0.35806
osa-MIR2872	3.69592	3.34068	-0.355242
osa-MIR437	5.23649	4.88665	-0.349842
osa-MIR809b	8.31686	7.97527	-0.341591
osa-MIR441b	4.20611	3.86675	-0.339368
osa-MIR5160	4.45888	4.12309	-0.335795
osa-MIR441a	2.35196	2.01875	-0.333216
osa-MIR156e	3.35196	3.01875	-0.333216
osa-MIR819k	8.52651	8.20462	-0.321891
osa-MIR5534a	1.82145	1.50418	-0.317274
osa-MIR1867	8.46691	8.15215	-0.31476
osa-MIR808	8.67666	8.36216	-0.314508
osa-MIR807c	3.65153	3.34068	-0.310848
osa-MIR5083	4.67389	4.36925	-0.304647
osa-MIR806g	7.28452	6.98684	-0.297681
osa-MIR2124a	6.78595	6.50418	-0.281776
osa-MIR171c	4.29538	4.01875	-0.276632
osa-MIR5078	5.45888	5.18867	-0.270206
osa-MIR2118q	4.20611	3.94475	-0.261366
osa-MIR396c	7.94615	7.694	-0.252146
osa-MIR166f	4.26623	4.01875	-0.247486
osa-MIR1878	4.11096	3.86675	-0.244211
osa-MIR2877	2.11096	1.86675	-0.244211
osa-MIR1846e	4.45888	4.22038	-0.238497
osa-MIR809f	3.17509	2.94475	-0.230339
osa-MIR2123a	1.23649	1.01875	-0.217739
osa-MIR445e	1.23649	1.01875	-0.217739
osa-MIR5148c	1.23649	1.01875	-0.217739
osa-MIR2864	2.23649	2.01875	-0.217739
osa-MIR1876	5.04384	4.86675	-0.177097
osa-MIR806c	6.22895	6.06314	-0.165811
osa-MIR5156	4.53417	4.36925	-0.164922
osa-MIR1862d	11.3262	11.1657	-0.160459
osa-MIR809h	3.17509	3.01875	-0.156338
osa-MIR440	6.06938	5.91599	-0.153388
osa-MIR819d	6.54634	6.39726	-0.149082
osa-MIR2863c	7.41971	7.27802	-0.141688
osa-MIR5493	1.82145	1.69682	-0.124629
osa-MIR812k	5.78081	5.6626	-0.118203
osa-MIR1862c	6.55842	6.44501	-0.113402
osa-MIR810b	8.81769	8.71084	-0.106847
osa-MIR1852	1.97345	1.86675	-0.106707
osa-MIR2863b	1.97345	1.86675	-0.106707
osa-MIR1857	3.04384	2.94475	-0.0990943
osa-MIR2865	3.69592	3.60371	-0.0922079
osa-MIR442	7.32395	7.23598	-0.0879709
osa-MIR2124h	3.17509	3.08914	-0.0859489
osa-MIR1868	9.30884	9.22723	-0.0816165
osa-MIR1864	6.0524	5.97295	-0.0794594
osa-MIR812e	6.95531	6.8817	-0.0736098
osa-MIR815c	5.32395	5.25141	-0.0725409
osa-MIR162b	4.91831	4.84657	-0.0717438
osa-MIR2090	2.35196	2.28178	-0.0701816
osa-MIR2880	2.35196	2.28178	-0.0701816
osa-MIR156f	4.67389	4.60371	-0.0701816
osa-MIR1870	10.6028	10.5333	-0.0695442
osa-MIR1863b	7.20611	7.13976	-0.0663497
osa-MIR166e	4.04384	3.98222	-0.0616196
osa-MIR812i	4.78081	4.71919	-0.0616196
osa-MIR1863	6.93693	6.87673	-0.0601975
osa-MIR444d	4.07779	4.01875	-0.059041
osa-MIR2873b	4.93693	4.88665	-0.050282
osa-MIR2103	2.65153	2.60371	-0.0478138
osa-MIR1873	7.63166	7.59769	-0.0339771
osa-MIR812f	5.71761	5.68551	-0.0321089
osa-MIR5161	2.97345	2.94475	-0.0287049
osa-MIR812n	7.84135	7.81576	-0.0255879
osa-MIR5081	3.17509	3.15625	-0.0188347
osa-MIR166l	11.1692	11.1957	0.0264754
osa-MIR818c	3.04384	3.08914	0.0452956
osa-MIR5154	2.23649	2.28178	0.0452956
osa-MIR169j	1.82145	1.86675	0.0452956
osa-MIR818a	1.82145	1.86675	0.0452956
osa-MIR2106	1.23649	1.28178	0.0452956
osa-MIR445h	1.23649	1.28178	0.0452956
osa-MIR1860	5.09447	5.13976	0.0452956
osa-MIR814c	3.97345	4.01875	0.0452956
osa-MIR5510	2.45888	2.50418	0.0452956
osa-MIR1874	1.97345	2.01875	0.0452956
osa-MIR2125	8.13735	8.18667	0.0493143
osa-MIR166j	8.62737	8.69259	0.0652148
osa-MIR535	11.5328	11.6099	0.0770668
osa-MIR5513	3.50951	3.60371	0.0942052
osa-MIR2876	4.23649	4.34068	0.104189
osa-MIR1849	4.04384	4.15625	0.11241
osa-MIR806e	8.5689	8.68408	0.115188
osa-MIR528	11.6986	11.8227	0.124069
osa-MIR1880	5.28088	5.41107	0.130185
osa-MIR2124b	3.65153	3.78428	0.132758
osa-MIR5508	3.65153	3.78428	0.132758
osa-MIR1850	10.8311	10.9654	0.13424
osa-MIR809d	8.57782	8.7178	0.13998
osa-MIR1862e	9.9224	10.0664	0.144014
osa-MIR5539	2.23649	2.39726	0.160773
osa-MIR167d	4.93693	5.10621	0.169284
osa-MIR390	8.77176	8.95185	0.180086
osa-MIR1423	8.84751	9.03778	0.190271
osa-MIR166d	6.51571	6.71919	0.203477
osa-MIR5152	2.73899	2.94475	0.20576
osa-MIR819j	6.20611	6.41792	0.211806
osa-MIR167c	11.3173	11.5315	0.214184
osa-MIR171d	5.41971	5.63934	0.219626
osa-MIR1884b	7.87794	8.10621	0.228274
osa-MIR819b	5.41971	5.6626	0.242896
osa-MIR166h	10.7492	10.9926	0.243362
osa-MIR1441	2.97345	3.22038	0.246929
osa-MIR819a	5.87069	6.12309	0.252392
osa-MIR5536	3.89945	4.15625	0.2568
osa-MIR812j	7.44594	7.70525	0.259308
osa-MIR5151	5.15932	5.42474	0.265421
osa-MIR2871a	6.04384	6.31153	0.267688
osa-MIR1320	2.82145	3.08914	0.267688
osa-MIR2878	4.80127	5.07186	0.270588
osa-MIR806a	7.24398	7.52971	0.285729
osa-MIR160c	5.12726	5.42474	0.297483
osa-MIR1865	3.35196	3.65102	0.299052
osa-MIR818e	5.60572	5.90627	0.300553
osa-MIR171i	7.98692	8.28928	0.302362
osa-MIR167g	6.89945	7.22038	0.32093
osa-MIR812a	6.32395	6.64519	0.321238
osa-MIR2867	5.58226	5.90627	0.324012
osa-MIR159a	6.45242	6.77897	0.326545
osa-MIR1879	5.11096	5.43829	0.327331
osa-MIR445f	4.60572	4.94475	0.339027
osa-MIR156d	7.78595	8.12727	0.341322
osa-MIR5512	4.32395	4.6741	0.35015
osa-MIR812h	2.97345	3.34068	0.367224
osa-MIR1881	4.58226	4.98222	0.399961
osa-MIR529b	5.43288	5.83637	0.403487
osa-MIR164a	3.04384	3.45171	0.407866
osa-MIR5537	1.45888	1.86675	0.407866
osa-MIR5504	2.45888	2.86675	0.407866
osa-MIR811a	5.15932	5.57946	0.420144
osa-MIR2124e	6.26623	6.69117	0.424939
osa-MIR1437	3.69592	4.12309	0.427166
osa-MIR1425	8.14538	8.57487	0.429491
osa-MIR1427	4.65153	5.08914	0.437613
osa-MIR1883b	5.99138	6.43829	0.446913
osa-MIR168a	15.5963	16.0488	0.452469
osa-MIR812m	6.30974	6.76291	0.453173
osa-MIR1442	2.23649	2.69682	0.460333
osa-MIR5159	1.23649	1.69682	0.460333
osa-MIR5525	1.23649	1.69682	0.460333
osa-MIR439j	2.73899	3.22038	0.481395
osa-MIR1872	3.60572	4.08914	0.483417
osa-MIR446	2.45888	2.94475	0.485868
osa-MIR169c	6.4717	6.95892	0.487212
osa-MIR435	4.50951	5.0006	0.491095
osa-MIR5076	5.15932	5.65102	0.491697
osa-MIR5526	3.11096	3.60371	0.492755
osa-MIR815b	6.92299	7.41792	0.494932
osa-MIR393b	4.55842	5.05437	0.495957
osa-MIR806h	6.40641	6.91114	0.504727
osa-MIR5485	2.35196	2.86675	0.514781
osa-MIR396a	4.26623	4.78428	0.518049
osa-MIR3981	2.82145	3.34068	0.519227
osa-MIR1319	0.973453	1.50418	0.530722
osa-MIR2123b	0.973453	1.50418	0.530722
osa-MIR439b	0.973453	1.50418	0.530722
osa-MIR819c	4.20611	4.74121	0.535101
osa-MIR156j	4.84135	5.38332	0.541972
osa-MIR169f	7.19842	7.75481	0.556393
osa-MIR441c	1.65153	2.28178	0.630258
osa-MIR395g	1.23649	1.86675	0.630258
osa-MIR1875	4.11096	4.78428	0.673327
osa-MIR812b	3.17509	3.86675	0.691659
osa-MIR439e	1.45888	2.15625	0.697372
osa-MIR167e	6.13534	6.83637	0.701031
osa-MIR819h	4.53417	5.23598	0.701811
osa-MIR529a	8.88155	9.59012	0.708577
osa-MIR818d	5.54634	6.25906	0.71272
osa-MIR439i	4.32395	5.03667	0.71272
osa-MIR1851	4.93693	5.65102	0.71409
osa-MIR445c	4.6288	5.38332	0.754516
osa-MIR810a	8.80254	9.56564	0.763102
osa-MIR813	2.97345	3.74121	0.767762
osa-MIR2866	3.04384	3.8261	0.782261
osa-MIR2118r	2.23649	3.01875	0.782261
osa-MIR818b	2.23649	3.01875	0.782261
osa-MIR439d	3.60572	4.39726	0.791539
osa-MIR809e	2.65153	3.45171	0.800183
osa-MIR444c	11.196	12.0312	0.835227
osa-MIR806f	7.40641	8.25333	0.846914
osa-MIR156l	6.11096	6.95892	0.847959
osa-MIR397a	5.35196	6.2282	0.876237
osa-MIR2118i	0.973453	1.86675	0.893293
osa-MIR166i	1.97345	2.86675	0.893293
osa-MIR171f	3.60572	4.50418	0.898454
osa-MIR1862b	7.03954	7.94712	0.907577
osa-MIR159b	8.16919	9.10303	0.933831
osa-MIR171h	1.45888	2.39726	0.93838
osa-MIR2863a	1.45888	2.39726	0.93838
osa-MIR819e	5.77047	6.78428	1.01382
osa-MIR1856	4.73899	5.8261	1.08712
osa-MIR169q	4.43288	5.54231	1.10943
osa-MIR164d	4.14338	5.28178	1.13841
osa-MIR1440	3.11096	4.25141	1.14045
osa-MIR2869	2.35196	3.5548	1.20284
osa-MIR2873	1.65153	2.86675	1.21522
osa-MIR420	3.17509	4.45171	1.27662
osa-MIR1862a	5.87069	7.20857	1.33788
osa-MIR172a	4.26623	5.61568	1.34945
osa-MIR5079	0.973453	2.39726	1.42381
osa-MIR1432	7.54027	9.2321	1.69183
osa-MIR445b	0.973453	2.78428	1.81083
osa-MIR819i	1.97345	3.86675	1.89329
osa-MIR408	7.27358	9.17862	1.90504
osa-MIR5542	0.973453	3.08914	2.11568
osa-MIR167h	2.35196	4.52971	2.17775
osa-MIR160e	1.65153	3.90627	2.25475
osa-MIR827b	3.04384	5.61568	2.57184
osa-MIR444e	4.20611	6.84148	2.63537
osa-MIR166a	6.39299	9.26573	2.87273
osa-MIR396b	4.43288	7.36571	2.93282
osa-MIR820a	2.97345	6.73024	3.75679
osa-MIR395s	3.45888	7.6364	4.17752
osa-MIR169p	4.04384	8.62904	4.58519
osa-MIR166b	4.45888	10.3166	5.8577
osa-MIR167b	1.97345	7.96126	5.98781
osa-MIR164b	2.89945	8.93523	6.03577
osa-MIR156c	1.82145	9.38157	7.56012
osa-MIR166n	4.99138	13.9541	8.96269
